# Supplementary material for: Association between Prescribing and Intoxication Rates for Selected Psychotropic Drugs: A Longitudinal Observational Study
Source: Pharmaceuticals (Basel). 2024 Jan 22;17(1):143. doi: 10.3390/ph17010143 (PMC10818633; doi:10.3390/ph17010143)
Supplement: Supplementary file 1 [file pharmaceuticals-17-00143-s001.zip › Supplementary Table S1 - Correlation analysis between trends in prescribing and intoxication rates.xlsx]

## Sheet: List1
			year									Time correlation analysis
			2013	2014	2015	2016	2017	2018	2019	2020	2021		Pearson R	N	T	DF	p-value
		all intoxication cases			824	983	888	1081	1445	1203	1397
N05A	antipsychotics	prescribing (defined daily doses)	8.5557e+06	9.06974e+06	9.11282e+06	9.31437e+06	9.16297e+06	9.53152e+06	9.77375e+06	1.01834e+07	1.02808e+07	prescribing year = year of intoxications	0.766571	7	2.66928	5	0.0443867
		intoxication cases			46	79	91	101	171	166	152	prescribing year = one year prior to intoxications	0.691353	7	2.13962	5	0.0853583
		intoxication cases /all intoxication cases			0.0558252	0.0803662	0.102477	0.093432	0.118339	0.137988	0.108805	prescribing year = 2 years prior to intoxications	0.765505	7	2.6603	5	0.0448676
	olanzapine	prescribing (defined daily doses)	2.10714e+06	2.24162e+06	2264836	2319226	2334570	2484818	2508569	2603398	2634072	prescribing year = year of intoxications	0.743352	7	2.48495	5	0.0555033
		intoxication cases			8	12	15	14	19	22	30	prescribing year = one year prior to intoxications	0.803369	7	3.0167	5	0.0295279
		intoxication cases /all intoxication cases			0.00970874	0.0122075	0.0168919	0.012951	0.0131488	0.0182876	0.0214746	prescribing year = 2 years prior to intoxications	0.870841	7	3.96135	5	0.0107284
	quetiapine	prescribing (defined daily doses)	1.83794e+06	2.0425e+06	2144430	2.21491e+06	2.25275e+06	2.32584e+06	2417915	2524760	2.58591e+06	prescribing year = year of intoxications	0.802411	7	3.00658	5	0.0298725
		intoxication cases			27	36	51	61	102	98	84	prescribing year = one year prior to intoxications	0.780544	7	2.79211	5	0.0383493
		intoxication cases /all intoxication cases			0.032767	0.0366226	0.0574324	0.0564292	0.0705882	0.081463	0.0601288	prescribing year = 2 years prior to intoxications	0.819942	7	3.20282	5	0.0239196
N03A	antipileptics	prescribing (defined daily doses)	6.7734e+06	7.35593e+06	7.82927e+06	8.21629e+06	8.42333e+06	8.8376e+06	9.18943e+06	9.5468e+06	9.74671e+06	prescribing year = year of intoxications	0.962759	7	7.9627	5	0.000503824
		intoxication cases			20	24	33	48	82	73	81	prescribing year = one year prior to intoxications	0.949253	7	6.74883	5	0.00108409
		intoxication cases /all intoxication cases			0.0242718	0.0244151	0.0371622	0.0444033	0.0567474	0.0606816	0.0579814	prescribing year = 2 years prior to intoxications	0.94615	7	6.53527	5	0.00125538
	clonazepam	prescribing (defined daily doses)	159763	177262	184646	199036	210021	228149	241785	256605	255826	prescribing year = year of intoxications	0.775295	7	2.7448	5	0.04056
		intoxication cases			8	10	9	9	25	25	21	prescribing year = one year prior to intoxications	0.756386	7	2.58564	5	0.0490955
		intoxication cases /all intoxication cases			0.00970874	0.0101729	0.0101351	0.00832562	0.017301	0.0207814	0.0150322	prescribing year = 2 years prior to intoxications	0.728053	7	2.3748	5	0.0635731
	pregabaline	prescribing (defined daily doses)	1.64085e+06	1.88962e+06	2.14746e+06	2.3513e+06	2.49696e+06	2.69755e+06	2.89422e+06	3.09763e+06	3.26848e+06	prescribing year = year of intoxications	0.950151	7	6.81419	5	0.0010373
		intoxication cases			3	6	9	11	15	18	28	prescribing year = one year prior to intoxications	0.959796	7	7.6458	5	0.000609135
		intoxication cases /all intoxication cases			0.00364078	0.00610376	0.0101351	0.0101758	0.0103806	0.0149626	0.0200429	prescribing year = 2 years prior to intoxications	0.953883	7	7.10556	5	0.000855662
N06A	antidepressants	prescribing (defined daily doses)	3.81655e+07	4.06839e+07	4.24535e+07	4.39981e+07	4.40386e+07	4.61324e+07	4.79307e+07	4.85335e+07	5.03738e+07	prescribing year = year of intoxications	0.707284	7	2.23719	5	0.0754805
		intoxication cases			24	55	77	81	121	102	116	prescribing year = one year prior to intoxications	0.809497	7	3.08298	5	0.0273769
		intoxication cases /all intoxication cases			0.0291262	0.0559512	0.0867117	0.0749306	0.083737	0.084788	0.0830351	prescribing year = 2 years prior to intoxications	0.828396	7	3.30693	5	0.0213124
	sertraline	prescribing (defined daily doses)	9461430	10146680	10759828	11348942	11519744	12215386	12906920	13426532	14224656	prescribing year = year of intoxications	0.805541	7	3.03987	5	0.0287551
		intoxication cases			5	8	16	26	33	25	34	prescribing year = one year prior to intoxications	0.820903	7	3.21433	5	0.0236145
		intoxication cases /all intoxication cases			0.00606796	0.00813835	0.018018	0.0240518	0.0228374	0.0207814	0.0243379	prescribing year = 2 years prior to intoxications	0.874477	7	4.03118	5	0.0100095
	escitalopram	prescribing (defined daily doses)	10783210	11290425	11528193	11604642	11447260	11807796	11968340	11934012	12203324	prescribing year = year of intoxications	0.121996	7	0.274845	5	0.79443
		intoxication cases			4	13	16	13	20	16	19	prescribing year = one year prior to intoxications	0.541639	7	1.44079	5	0.209203
		intoxication cases /all intoxication cases			0.00485437	0.0132248	0.018018	0.0120259	0.0138408	0.0133001	0.0136006	prescribing year = 2 years prior to intoxications	0.676314	7	2.05302	5	0.0952756
	mirtazapine	prescribing (defined daily doses)	2239965	2526585	2858310	3108930	3313920	3601260	3877245	3950640	4095645	prescribing year = year of intoxications	0.906507	7	4.80117	5	0.00487862
		intoxication cases			1	7	10	15	24	16	21	prescribing year = one year prior to intoxications	0.8774	7	4.08939	5	0.00945243
		intoxication cases /all intoxication cases			0.00121359	0.00712106	0.0112613	0.013876	0.016609	0.0133001	0.0150322	prescribing year = 2 years prior to intoxications	0.864589	7	3.84747	5	0.012032
N05B	anxiolytics (includes hydroxyzine)	prescribing (defined daily doses)	1.22096e+07	1.18987e+07	11356545	1.08705e+07	1.01554e+07	9296214	8.86626e+06	8.78276e+06	8.59202e+06	prescribing year = year of intoxications	-0.6419	7	1.87188	5	0.120123
		intoxication cases			55	126	151	159	197	181	206	prescribing year = one year prior to intoxications	-0.572591	7	1.56171	5	0.179113
		intoxication cases /all intoxication cases			0.0667476	0.128179	0.170045	0.147086	0.136332	0.150457	0.147459	prescribing year = 2 years prior to intoxications	-0.521577	7	1.36694	5	0.229896
	diazepam	prescribing (defined daily doses)	2515973	2.4198e+06	2.26923e+06	2.16598e+06	1.86385e+06	1792571	1705411	1673328	1578932	prescribing year = year of intoxications	-0.122612	7	0.276252	5	0.793409
		intoxication cases			15	47	45	48	36	45	48	prescribing year = one year prior to intoxications	-0.0227441	7	0.0508706	5	0.961398
		intoxication cases /all intoxication cases			0.0182039	0.0478128	0.0506757	0.0444033	0.0249135	0.0374065	0.0343593	prescribing year = 2 years prior to intoxications	0.0962719	7	0.216275	5	0.83732
	lorazepam	prescribing (defined daily doses)	2442468	2425020	2328752	2243548	1919820	2063880	2031292	2029016	1989440	prescribing year = year of intoxications	-0.64671	7	1.89592	5	0.116471
		intoxication cases			2	15	11	22	29	28	31	prescribing year = one year prior to intoxications	-0.880197	7	4.14696	5	0.00893642
		intoxication cases /all intoxication cases			0.00242718	0.0152594	0.0123874	0.0203515	0.0200692	0.0232751	0.0221904	prescribing year = 2 years prior to intoxications	-0.768467	7	2.68537	5	0.0435391
	bromazepam	prescribing (defined daily doses)	2.41575e+06	2.3072e+06	2176632	2.04852e+06	1.75973e+06	1.75772e+06	1.67862e+06	1686987	1.62831e+06	prescribing year = year of intoxications	-0.878021	7	4.10201	5	0.00933645
		intoxication cases			12	12	20	19	36	28	40	prescribing year = one year prior to intoxications	-0.764579	7	2.65255	5	0.0452874
		intoxication cases /all intoxication cases			0.0145631	0.0122075	0.0225225	0.0175763	0.0249135	0.0232751	0.0286328	prescribing year = 2 years prior to intoxications	-0.877847	7	4.09846	5	0.00936889
	alprazolam	prescribing (defined daily doses)	4412535	4407210	4.24972e+06	4092870	3.51458e+06	3.3755e+06	3.14302e+06	3077790	3102990	prescribing year = year of intoxications	-0.357841	7	0.856899	5	0.430646
		intoxication cases			22	55	61	61	77	60	62	prescribing year = one year prior to intoxications	-0.106477	7	0.239452	5	0.820261
		intoxication cases /all intoxication cases			0.026699	0.0559512	0.0686937	0.0564292	0.0532872	0.0498753	0.0443808	prescribing year = 2 years prior to intoxications	0.0483254	7	0.108185	5	0.918056
N05C	hypnotics and sedatives	prescribing (defined daily doses)	9.49393e+06	9.13997e+06	8.67453e+06	8.2589e+06	7.76819e+06	7.62184e+06	7.31881e+06	7.27077e+06	7.1603e+06	prescribing year = year of intoxications	-0.470136	7	1.1911	5	0.28707
		intoxication cases			37	58	78	85	98	87	80	prescribing year = one year prior to intoxications	-0.40338	7	0.985741	5	0.369527
		intoxication cases /all intoxication cases			0.0449029	0.0590031	0.0878378	0.0786309	0.0678201	0.0723192	0.0572656	prescribing year = 2 years prior to intoxications	-0.287641	7	0.671565	5	0.531634
	zolpidem	prescribing (defined daily doses)	8522980	8221790	7837250	7478140	6992750	6832110	6498510	6438840	6338680	prescribing year = year of intoxications	-0.336631	7	0.799384	5	0.46034
		intoxication cases			28	30	48	55	58	57	47	prescribing year = one year prior to intoxications	-0.283414	7	0.660829	5	0.537949
		intoxication cases /all intoxication cases			0.0339806	0.0305188	0.0540541	0.0508788	0.0401384	0.0473815	0.0336435	prescribing year = 2 years prior to intoxications	-0.165663	7	0.375624	5	0.722605
	midazolam	prescribing (defined daily doses)	131060	119095	103130	91815	73415	13786	4726	5015	4367	prescribing year = year of intoxications	-0.140199	7	0.316621	5	0.764324
		intoxication cases			4	13	13	15	18	6	19	prescribing year = one year prior to intoxications	0.00788	7	0.0176208	5	0.986623
		intoxication cases /all intoxication cases			0.00485437	0.0132248	0.0146396	0.013876	0.0124567	0.00498753	0.0136006	prescribing year = 2 years prior to intoxications	0.0677436	7	0.151828	5	0.885259
